# Supplementary material for: Age and Hydration of Competing Horses Influence the Outcome of Elite 160 km Endurance Rides
Source: Front Vet Sci. 2021 May 14;8:668650. doi: 10.3389/fvets.2021.668650 (PMC8160124; doi:10.3389/fvets.2021.668650)
Supplement: Supplementary file 1 [file Table_1.xlsx]

## Sheet: Results_WM_2006
Age	Age_8	Sex	Gate	Failed
9	0	Gelding	5	0
10	0	Mare	5	0
11	0	Gelding	5	0
13	0	Gelding	5	0
10	0	Mare	5	0
12	0	Gelding	5	0
11	0	Gelding	5	0
13	0	Male	5	0
17	0	Gelding	5	0
11	0	Gelding	5	0
13	0	Gelding	5	0
9	0	Mare	5	0
10	0	Stallion	5	0
10	0	Mare	5	0
9	0	Gelding	5	0
9	0	Gelding	5	0
9	0	Gelding	5	0
13	0	Gelding	5	0
11	0	Mare	5	0
10	0	Male	5	0
12	0	Mare	5	0
12	0	Gelding	5	0
12	0	Mare	5	0
10	0	Mare	5	0
11	0	Mare	5	0
9	0	Mare	5	0
9	0	Male	5	0
10	0	Mare	5	0
10	0	Mare	5	0
13	0	Mare	5	0
11	0	Mare	5	0
12	0	Mare	5	0
10	0	Gelding	5	0
12	0	Gelding	5	0
13	0	Gelding	5	0
15	0	Gelding	5	0
9	0	Gelding	5	0
10	0	Male	5	0
14	0	Gelding	5	0
12	0	Gelding	5	0
9	0	Gelding	5	0
14	0	Gelding	5	0
10	0	Mare	5	0
16	0	Gelding	5	0
15	0	Gelding	5	0
12	0	Gelding	5	0
10	0	Gelding	5	0
12	0	Gelding	5	1
8	1	Mare	5	1
12	0	Male	5	1
11	0	Mare	5	1
11	0	Mare	5	1
12	0	Mare	2	1
12	0	Gelding	4	1
8	1	Gelding	4	1
10	0	Mare	4	1
9	0	Gelding	4	1
17	0	Gelding	4	1
9	0	Mare	4	1
14	0	Male	4	1
12	0	Mare	4	1
12	0	Gelding	4	1
9	0	Male	4	1
10	0	Gelding	4	1
13	0	Gelding	4	1
9	0	Gelding	4	1
12	0	Gelding	4	1
17	0	Gelding	4	1
13	0	Gelding	4	1
10	0	Gelding	4	1
17	0	Gelding	4	1
9	0	Gelding	4	1
9	0	Gelding	4	1
14	0	Gelding	4	1
9	0	Mare	4	1
9	0	Gelding	4	1
14	0	Mare	4	1
14	0	Gelding	2	1
15	0	Mare	4	1
12	0	Gelding	3	1
10	0	Gelding	3	1
9	0	Male	3	1
11	0	Gelding	3	1
14	0	Mare	3	1
11	0	Mare	4	1
10	0	Gelding	3	1
12	0	Mare	3	1
13	0	Gelding	3	1
9	0	Mare	3	1
12	0	Mare	3	1
10	0	Mare	4	1
12	0	Mare	3	1
9	0	Gelding	4	1
15	0	Mare	3	1
10	0	Gelding	3	1
10	0	Mare	3	1
8	1	Mare	3	1
14	0	Mare	3	1
11	0	Mare	3	1
14	0	Gelding	3	1
16	0	Gelding	3	1
14	0	Gelding	3	1
12	0	Mare	3	1
11	0	Gelding	2	1
10	0	Gelding	2	1
11	0	Gelding	2	1
11	0	Gelding	2	1
11	0	Mare	2	1
9	0	Gelding	2	1
11	0	Mare	2	1
11	0	Gelding	2	1
8	1	Stallion	2	1
8	1	Gelding	2	1
15	0	Gelding	2	1
9	0	Mare	2	1
9	0	Gelding	2	1
13	0	Mare	2	1
11	0	Mare	2	1
9	0	Mare	1	1
13	0	Mare	1	1
13	0	Gelding	1	1
12	0	Gelding	1	1
11	0	Mare	1	1
13	0	Mare	1	1
14	0	Mare	1	1
8	1	Mare	1	1
14	0	Gelding	1	1
11	0	Gelding	1	1
16	0	Mare	1	1
13	0	Gelding	1	1
15	0	Gelding	1	1
